# Supplementary material for: A Cross-Sectional Audit of Nutrition and Health Claims on Dairy Yoghurts in Supermarkets of the Illawarra Region of New South Wales, Australia
Source: Nutrients. 2021 May 27;13(6):1835. doi: 10.3390/nu13061835 (PMC8229526; doi:10.3390/nu13061835)
Supplement: Supplementary file 1 [file nutrients-13-01835-s001.zip]

Archive with 1 entries (1 files):
- nutrients-1246939-supplementary.pdf
